# Supplementary material for: Cladribine-Based Therapy for Acute Myeloid Leukemia in Child, Adolescent, and Early Young Adult Patients: The MD Anderson Cancer Center Experience
Source: Cancers (Basel). 2024 Nov 20;16(22):3886. doi: 10.3390/cancers16223886 (PMC11592422; doi:10.3390/cancers16223886)
Supplement: Supplementary file 1 [file cancers-16-03886-s001.zip]

Archive with 2 entries (2 files):
- Supplement Table S2_CLAD study table.pdf
- Supplemental Table S1_updated_clean.pdf
